# Supplementary material for: Controlling Nutritional Status (CONUT) Score and Sarcopenia as Mutually Independent Prognostic Biomarkers in Advanced Urothelial Carcinoma
Source: Cancers (Basel). 2022 Oct 17;14(20):5075. doi: 10.3390/cancers14205075 (PMC9600715; doi:10.3390/cancers14205075)
Supplement: Supplementary file 1 [file cancers-14-05075-s001.zip]

Archive with 1 entries (1 files):
- cancers-1905998-supplementary.pptx
